# Supplementary material for: HCC in the Era of Direct-Acting Antiviral Agents (DAAs): Surgical and Other Curative or Palliative Strategies in the Elderly
Source: Cancers (Basel). 2021 Jun 17;13(12):3025. doi: 10.3390/cancers13123025 (PMC8235445; doi:10.3390/cancers13123025)
Supplement: Supplementary file 1 [file cancers-13-03025-s001.zip]

Archive with 1 entries (1 files):
- cancers-1221779-SI.pdf
